# Supplementary material for: Immune hub genes and a proof-of-concept prognostic signature in EBV-associated gastric carcinoma
Source: iScience. 2026 Mar 5;29(4):115243. doi: 10.1016/j.isci.2026.115243 (PMC13049670; doi:10.1016/j.isci.2026.115243)
Supplement: Table S1. Immunohistochemical Results and Patient Characteristics for Our Immunohistochemical Validation Cohort, related to Figure 4 [file mmc2.xlsx]

## Sheet: Sheet1
Group	Sample_ID	CD18 (cells/mm²)	CD45 (cells/mm²)	CD68(cells/mm²)	Gender	Age (yrs)	Tumor stage	Differentiation Grade
EBVaGC	EA001	563.2	9353.6	1171.2	female	36	T2N1Mx,IIA	Poorly differentiated adenocarcinoma
EBVaGC	EA002	771.2	8886.4	1484.8	female	52	T2bN1M0,IIB	Lymphoepithelioma-like carcinoma
EBVaGC	EA003	417.99	9014.4	1388.8	male	68	ypT1N1M1,IV	Moderately to poorly differentiated adenocarcinoma
EBVaGC	EA004	700.8	4889.6	1100.8	female	57	ypT4aN2M0,IIIB	Moderately to poorly differentiated adenocarcinoma
EBVaGC	EA005	168	540.8	1059.2	male	56	cT3N1Mx,III	Poorly differentiated adenocarcinoma
EBVaGC	EA006	675.2	8780.8	1094.4	male	51	pT4aN3aM0,IIIC	Moderately to poorly differentiated adenocarcinoma
EBVaGC	EA007	736	9852.8	1075.2	male	66	pT4N0M0,IIIB	Moderately to poorly differentiated adenocarcinoma
EBVaGC	EA008	653.36	9436.8	1235.2	male	66	pT3N2M0,IIB	Poorly differentiated adenocarcinoma
EBVaGC	EA009	409.6	4140.8	1315.2	male	59	pT4bN2bM0,IIIC	Poorly differentiated adenocarcinoma
EBVaGC	EA010	550.4	8899.2	1292.8	male	83	T4N1M0,III	Poorly differentiated adenocarcinoma
EBVaGC	EA011	681.6	3052.8	1148.8	male	76	T4NxM1,IV	Moderately differentiated adenocarcinoma
EBVaGC	EA012	540.8	7305.6	1113.6	female	67	T3N3M1,IVb	Poorly differentiated adenocarcinoma
EBVaGC	EA013	573.45	5545.6	1411.2	male	72	T4aN1M0,IIIB	Poorly differentiated adenocarcinoma
EBVaGC	EA014	547.2	9395.2	1203.2	male	57	pT4aN0M0,IIb	Moderately to poorly differentiated adenocarcinoma
EBVaGC	EA015	457.6	7484.8	953.6	male	56	pT3N0M0,IIA	Poorly differentiated adenocarcinoma
EBVaGC	EA016	524.8	5670.4	1116.8	male	54	pT3N3aM0,IIIB	Poorly differentiated adenocarcinoma
EBVaGC	EA017	617.6	5852.8	1443.2	male	57	pT2N0M0,IB	Poorly differentiated adenocarcinoma
EBVaGC	EA018	471.89	7801.6	1145.6	male	63	T4bN+M1,IVB	Moderately to poorly differentiated adenocarcinoma
EBVaGC	EA019	582.4	5497.6	1049.6	male	52	pT1bN0Mx,IA	Poorly differentiated adenocarcinoma
EBVaGC	EA020	195.2	6742.4	979.2	male	66	T4aN2M0,IIIA	Poorly differentiated adenocarcinoma
EBVnGC	EN001	50.03	3297.2	876.8	female	35	TxNxM1,IV	Poorly differentiated adenocarcinoma
EBVnGC	EN002	110.56	3100.8	803.2	female	39	pT4aNxM1c,IV	Poorly differentiated adenocarcinoma
EBVnGC	EN003	119.05	3456	1107.2	male	55	pT4aN0M0,IIb	Moderately to poorly differentiated adenocarcinoma
EBVnGC	EN004	76.72	1862.4	787.2	male	65	T3N0M0,ⅡB	Moderately to poorly differentiated adenocarcinoma
EBVnGC	EN005	513.22	2905.6	748.8	male	61	T4N2M0,IIIA	Poorly differentiated mucinous adenocarcinoma
EBVnGC	EN006	67.2	2176	940.8	male	55	PT1bN0M0,IA	Poorly differentiated adenocarcinoma
EBVnGC	EN007	110.24	3936	892.8	male	59	PT1bN0M0,IA	Poorly differentiated adenocarcinoma
EBVnGC	EN008	192	3580.8	937.6	male	82	PT1bN0M0,IA	Poorly differentiated adenocarcinoma
EBVnGC	EN009	272	2540.8	796.8	male	68	pT4aN3bM0,IIIC	Poorly differentiated adenocarcinoma
EBVnGC	EN010	70.56	2659.2	732.8	female	42	pT1bN3aM0,IIB	Poorly differentiated adenocarcinoma
EBVnGC	EN011	72.96	3539.2	889.6	male	75	pT1aN1Mx,IA	Poorly differentiated adenocarcinoma
EBVnGC	EN012	352	3123.2	876.8	male	50	cT3N0M0,IIA	Poorly differentiated adenocarcinoma
EBVnGC	EN013	108.8	2300.8	745.6	female	86	pT2N2M0,IIIA	Poorly differentiated adenocarcinoma
EBVnGC	EN014	473.6	2963.2	684.8	male	62	T2N1Mx,IIA	Poorly differentiated adenocarcinoma
EBVnGC	EN015	41.6	3411.2	860.8	male	69	PT1aN1M0,Ib	Signet ring cell carcinoma
EBVnGC	EN016	140.8	2297.6	764.8	male	59	PT1bN0M0,IA	Poorly differentiated adenocarcinoma
EBVnGC	EN017	160	1945.6	652.8	female	50	T1aN0M0,IA	Moderately differentiated adenocarcinoma
EBVnGC	EN018	140.8	2233.6	780.8	male	86	pT3N1Mx,IA	Moderately to poorly differentiated adenocarcinoma
EBVnGC	EN019	48	3004.8	524.8	male	58	T2N2M0,ⅢA	Poorly differentiated adenocarcinoma
EBVnGC	EN020	70.4	3190.4	652.8	male	67	T2N1M0,ⅡB	Poorly differentiated adenocarcinoma
