# Supplementary material for: Immune hub genes and a proof-of-concept prognostic signature in EBV-associated gastric carcinoma
Source: iScience. 2026 Mar 5;29(4):115243. doi: 10.1016/j.isci.2026.115243 (PMC13049670; doi:10.1016/j.isci.2026.115243)
Supplement: Table S2. Gene-Level Coefficients and Hazard Ratios for Two-Gene and Four-Gene Models, related to Figures S2A and S2B [file mmc3.xlsx]

## Sheet: Model2_Biologically_Informed_St
Model1	Gene	Coefficient	HR	Lower95CI	Upper95CI	P_value
	GMPR	0.052653	1.12661	1.026	1.2364	0.0120126
	TIMD4	0.296624	1.07951	1.021	1.1414	0.00713669
Model2	Gene	Coefficient	HR	Lower95CI	Upper95CI	P_value
	GMPR	1.2809	3.6001	1.09787	11.805	0.0345
	TIMD4	1.7341	5.6639	1.27703	25.12	0.0225
	PTPRC	-1.1451	0.3182	0.04687	2.161	0.2413
	ITGB2	1.7869	5.971	0.36289	98.248	0.2111
