# Supplementary material for: Immune hub genes and a proof-of-concept prognostic signature in EBV-associated gastric carcinoma
Source: iScience. 2026 Mar 5;29(4):115243. doi: 10.1016/j.isci.2026.115243 (PMC13049670; doi:10.1016/j.isci.2026.115243)
Supplement: Table S3. Performance comparison of predictive models in EBV-positive GC cohort using 5 × 5 nested cross-validation, related to Figure 6A [file mmc4.xlsx]

## Sheet: nested_5x5_cv_results
Model	C_index	SE	CI_lower	CI_upper
Immunoscore	0.922222222222222	0.085213450311597	0.755203859611492	1.08924058483295
Clinical	0.488888888888889	0.23683839413242	0.0246856363893466	0.953092141388431
Clinical+Immunoscore	0.622222222222222	0.215912619852743	0.199033487310846	1.0454109571336
