# Supplementary material for: Immune hub genes and a proof-of-concept prognostic signature in EBV-associated gastric carcinoma
Source: iScience. 2026 Mar 5;29(4):115243. doi: 10.1016/j.isci.2026.115243 (PMC13049670; doi:10.1016/j.isci.2026.115243)
Supplement: Table S4. Pairwise ΔC-index comparisons between predictive models in nested cross-validation and bootstrap validation, related to Figure 6 [file mmc5.xlsx]

## Sheet: delta_cindex_analysis
Comparison	Delta_C_Nested	Delta_C_Bootstrap
Immunoscore vs Clinical	0.433333333333333	0.119622222222222
Clinical+Immunoscore vs Clinical	0.133333333333333	0.0556444444444444
Clinical+Immunoscore vs Immunoscore	-0.3	-0.0639778
