# Supplementary material for: Immune hub genes and a proof-of-concept prognostic signature in EBV-associated gastric carcinoma
Source: iScience. 2026 Mar 5;29(4):115243. doi: 10.1016/j.isci.2026.115243 (PMC13049670; doi:10.1016/j.isci.2026.115243)
Supplement: Table S5. Time-dependent ROC analysis at 24-month horizon using out-of-fold predictions, related to Figure 6B [file mmc6.xlsx]

## Sheet: internal_timeROC_summary
Model	Time_months	Time_years	AUC
Immunoscore	0	0	NA
Immunoscore	24	2	0.975
Clinical	0	0	NA
Clinical	24	2	0.508
Clinical+Immunoscore	0	0	NA
Clinical+Immunoscore	24	2	0.87
