# Supplementary material for: Immune hub genes and a proof-of-concept prognostic signature in EBV-associated gastric carcinoma
Source: iScience. 2026 Mar 5;29(4):115243. doi: 10.1016/j.isci.2026.115243 (PMC13049670; doi:10.1016/j.isci.2026.115243)
Supplement: Table S6. Out-of-fold calibration performance at 24 months, related to Figure 6C [file mmc7.xlsx]

## Sheet: oof_calibration_summary
Model	Time_months	Time_years	Slope	Intercept	N_groups
Immunoscore	24	2	1.222	-0.064	5
