# Supplementary material for: Immune hub genes and a proof-of-concept prognostic signature in EBV-associated gastric carcinoma
Source: iScience. 2026 Mar 5;29(4):115243. doi: 10.1016/j.isci.2026.115243 (PMC13049670; doi:10.1016/j.isci.2026.115243)
Supplement: Table S7. Proportional hazards assumption testing for Cox regression models, related to Figure S3A [file mmc8.xlsx]

## Sheet: cox_ph_assumption_test
Variables	chisq	df	p
immunoscore	1.20144999487005	1	0.273032063539818
stage	1.91044583134619	7	0.964630165991116
age	0.893327712579465	1	0.344577119741107
GLOBAL	0.18105078923741	9	0.99999964150382
