# Supplementary material for: Immune hub genes and a proof-of-concept prognostic signature in EBV-associated gastric carcinoma
Source: iScience. 2026 Mar 5;29(4):115243. doi: 10.1016/j.isci.2026.115243 (PMC13049670; doi:10.1016/j.isci.2026.115243)
Supplement: Table S8. Comparison of time-dependent AUC between data-driven and biologically informed models at 1-, 2-, and 3-year time points, related to Figures S3B and S3C [file mmc9.xlsx]

## Sheet: AUC_1_2_3yrs
Time_Point	Time_Days	Time_Years	Events	At_Risk	Model1_AUC	Model2_AUC	Difference	Better_Model
1-Year	365	1	1	17	0.9066	0.8277	-0.0788	Model 1
2-Year	730	2	6	7	0.9587	0.9084	-0.0504	Model 1
3-Year	1095	3	7	1	0.9296	0.9187	-0.0109	Model 1
