# Supplementary material for: Immune hub genes and a proof-of-concept prognostic signature in EBV-associated gastric carcinoma
Source: iScience. 2026 Mar 5;29(4):115243. doi: 10.1016/j.isci.2026.115243 (PMC13049670; doi:10.1016/j.isci.2026.115243)
Supplement: Table S9. Sensitivity analysis of risk stratification strategies using different grouping approaches, related to Figure S3D [file mmc10.xlsx]

## Sheet: risk_group_strategy_summary_TCG
Strategy	N	N_Groups	Group_Sizes	LogRank_p	Cox_Global_p	HR_max_vs_ref	HR_95CI_lower	HR_95CI_upper
median	25	2	Low=13; High=12	0.00326783821756205	0.000745720146602358	2201174790.95302	0	Inf
tertile	25	3	Low=9; Intermediate=8; High=8	1.48489850925219e-05	3.42794461827098e-05	3727188123743944704	0	Inf
quartile	25	4	Q1 (lowest)=7; Q2=6; Q3=6; Q4 (highest)=6	6.14005444707576e-05	0.000335225661985582	4088923687.33588	456109837.640675	36656295350.5686
optimal	25	2	Low=18; High=7	1.64345707146728e-06	1.01449261224098e-05	9117935867.98804	0	Inf
