# Supplementary material for: Immune hub genes and a proof-of-concept prognostic signature in EBV-associated gastric carcinoma
Source: iScience. 2026 Mar 5;29(4):115243. doi: 10.1016/j.isci.2026.115243 (PMC13049670; doi:10.1016/j.isci.2026.115243)
Supplement: Table S10. Multivariable Cox regression analysis integrating four-gene Immunoscore and tumor stage in EBV-positive GC cohort, related to Figure 7 [file mmc11.xlsx]

## Sheet: multivariable_cox_results
Variable	term	Analysis	HR_CI	P_value	Significance
Immunoscore	immunoscore	Multivariable	24.619 (3.123-194.061)	0.002	**
Stage (Advanced)	stage_groupAdvanced (III/IV)	Multivariable	0.124 (0.007-2.049)	0.144
