# Supplementary material for: Immune hub genes and a proof-of-concept prognostic signature in EBV-associated gastric carcinoma
Source: iScience. 2026 Mar 5;29(4):115243. doi: 10.1016/j.isci.2026.115243 (PMC13049670; doi:10.1016/j.isci.2026.115243)
Supplement: Table S11. Raw data from transwell migration assays evaluating CD18 blockade, related to Figure 7E [file mmc12.xlsx]

## Sheet: Sheet1
Group	Number of wells	Average of well 1	Average of well 2	Average of well 3	Mean number of cells per field	Standard deviation (SD)	Relative migration rate (% relative to TCM group)	Inhibition rate (% relative to TCM)
Ctrl	3	1.6	1.4	1.4	1.46667	0.11547	3.83275	96.1672
TCM	3	38.6	37.8	38.4	38.2667	0.416333	100	0
lgG	3	30.8	36.2	36.6	34.5333	3.23934	90.2439	9.7561
Anti-CD18	3	14.2	12	12.6	12.9333	1.13725	37.4517	62.5483
Group	Number of wells	Average of well 1	Average of well 2	Average of well 3	Mean number of cells per field	Standard deviation (SD)	Relative migration rate (% relative to TCM group)	Inhibition rate (% relative to TCM)
Ctrl	3	1.4	1.4	2	1.6	0.34641	4.31655	95.6835
TCM	3	37.8	36.4	37	37.0667	0.702377	100	0
lgG	3	32.6	36	35.6	34.7333	1.85831	93.705	6.29496
Anti-CD18	3	13	14.2	12.2	13.1333	1.00664	37.8119	62.1881
Group	Number of wells	Average of well 1	Average of well 2	Average of well 3	Mean number of cells per field	Standard deviation (SD)	Relative migration rate (% relative to TCM group)	Inhibition rate (% relative to TCM)
Ctrl	3	1.6	1.6	1.4	1.53333	0.11547	3.94511	96.0549
TCM	3	38.6	39	39	38.8667	0.23094	100	0
lgG	3	36	38.6	37.2	37.2667	1.30128	95.8834	4.11664
Anti-CD18	3	13.4	14.2	13.8	13.8	0.4	37.0304	62.9696
