# Supplementary material for: Immune hub genes and a proof-of-concept prognostic signature in EBV-associated gastric carcinoma
Source: iScience. 2026 Mar 5;29(4):115243. doi: 10.1016/j.isci.2026.115243 (PMC13049670; doi:10.1016/j.isci.2026.115243)
Supplement: Table S12. Summary of Key Methodological Parameters, related to STAR Methods [file mmc13.xlsx]

## Sheet: Sheet1
Parameter	Value/Setting	Reference/Note
1. Data Preprocessing
Discovery dataset	GSE51575 (12 EBVaGC vs. 50 EBVnGC)	Kim et al. 2015
Platform annotation	GPL13607 (Affymetrix Human Gene 1.0 ST)	GEO
Normalization method	log2 transformation + quantile normalization	Data Acquisition and Processing
TCGA data format	TPM-normalized, log2(TPM+1) transformed	TCGA-STAD
Batch correction strategy	Within-cohort z-score standardization (no cross-dataset correction)	Data Acquisition and Processing
2. Differential Expression Analysis
R package	limma v3.40.6	Ritchie et al. 2015
Significance threshold (adjusted P)	< 0.05	BH-corrected
Fold change threshold	|log₂FC| > 1	—
Number of DEGs identified	1,178 (658 up, 520 down)	Identification of Differentially Expressed Genes
3. Weighted Gene Co-expression Network Analysis (WGCNA)
R package	WGCNA	Langfelder & Horvath 2008
Input genes	DEG subset (n=1,178)	Differential Expression Analysis
Correlation method	Pearson correlation	—
Soft-thresholding power	9 (R² = 0.86)	Figure 2a
Minimum module size	30 genes	—
Module merge cut height	0.25	—
Number of modules identified	6 (brown, darkred, greenyellow, lightyellow, black, lightcyan)	Figure 2b
Selected module	Brown module (strongest correlation with EBVaGC)	Figure 2c-d
4. Functional Enrichment Analysis
R package	clusterProfiler	Yu et al. 2012
Databases	GO (BP, CC, MF) and KEGG	—
Significance threshold	P < 0.05	—
Multiple testing correction	Benjamini-Hochberg (FDR)	—
5. Hub Gene Identification
PPI database	STRING v11.5	Szklarczyk et al. 2021
Visualization tool	Cytoscape	Shannon et al. 2003
Hub gene algorithm	Degree (cytoHubba plugin)	Chin et al. 2014
Number of hub genes selected	Top 30 by degree centrality	—
Top hub genes	PTPRC (degree=59), ITGB2 (degree=51)	Figure S1
6. Immune Cell Infiltration Analysis
Deconvolution tool	CIBERSORT-ABS	Newman et al. 2015
Signature matrix	LM22 (22 immune cell types)	—
Number of permutations	1000	—
Visualization platform	TIMER 2.0	Li et al. 2020
Correlation method	Spearman's rank correlation	—
Multiple testing correction	Benjamini-Hochberg (FDR < 0.05)	Tumor immune score analysis
Group comparison test	Wilcoxon rank-sum test	—
7. Prognostic Model Construction
Training cohort	TCGA EBV-positive (n=25, 7 events)	—
Feature source	MSigDB C7 immunologic gene sets	—
Anchor genes (a priori)	PTPRC (CD45), ITGB2 (CD18)	Construction of the Immune Scoring Model
Co-expression threshold	|r| > 0.30 with either anchor	—
Feature selection method	LASSO-penalized Cox regression	glmnet
Lambda selection	lambda.min = 0.294 (10-fold CV)	—
Anchor gene penalty	penalty.factor = 0 (forced inclusion)	—
Final model genes	GMPR, TIMD4, PTPRC, ITGB2	—
Model formula	1.2809×GMPR + 1.7341×TIMD4 − 1.1451×PTPRC + 1.7869×ITGB2	Construction of the Immune Scoring Model
8. Internal Validation Framework
Primary method	5×5 nested cross-validation	—
Fold assignment	Event-stratified	—
Standardization	Within outer training fold only	—
Bootstrap resamples	B = 1,000	—
Primary metric	Harrell's C-index (survcomp::concordance.index)	—
Time-dependent AUC	timeROC package (1, 2, 3 years)	Heagerty et al. 2000
Calibration assessment	5 risk groups, OOF predictions	—
Decision curve analysis	rmda package, 24-month horizon	—
PH assumption test	cox.zph (Kaplan-Meier transform)	—
Random seed	set.seed(2025)	—
9. External Validation
Validation cohort	GSE62254 EBV-positive (n=18, 4 events)	Cristescu et al. 2015
EBV status source	Original clinical annotations	—
Coefficient handling	Fixed from TCGA (no refitting)	—
Score standardization	Within-cohort z-score	—
Grouping strategies	Median, tertiles, quartiles, surv_cutpoint (minprop=0.20)	External Validation
Primary inference	Continuous immunoscore (not categorical)	—
10. Immunohistochemistry Quantification
Sample size	20 EBVaGC + 20 EBVnGC	—
Image analysis software	ImageJ v1.53 (NIH)	Schneider et al. 2012
Quantification method	Threshold-based segmentation	—
Fields per case	5 HPFs (400×, non-overlapping)	—
Field area	0.0755 mm² per HPF	—
Result expression	Median cells/mm²	—
Normality test	Shapiro-Wilk	—
Variance homogeneity	Levene's test	—
Group comparison	Mann-Whitney U / Welch's t-test	—
Effect size	Cohen's d or rank-biserial correlation	—
11. Functional Assay (Transwell Migration)
Cell line	THP-1 monocytes	—
Chemoattractant	AGS-EBV tumor-conditioned medium (TCM)	—
Transwell specification	24-well, 8-µm pores	—
Anti-CD18 concentration	10 µg/mL	—
Migration duration	6 hours	—
Technical replicates	3 wells per condition	—
Biological replicates	n = 3 independent experiments	—
Statistical test	One-way ANOVA + Welch's t-test (post-hoc)	—
Result expression	Mean ± SEM of biological replicates	—
12. Software and R Packages
R version	≥ 4.3	—
Key packages	survival, survminer, survcomp, glmnet, timeROC, rms, rmda, WGCNA, limma, clusterProfiler, ggplot2, Hmisc	—
