# Supplementary material for: Immune hub genes and a proof-of-concept prognostic signature in EBV-associated gastric carcinoma
Source: iScience. 2026 Mar 5;29(4):115243. doi: 10.1016/j.isci.2026.115243 (PMC13049670; doi:10.1016/j.isci.2026.115243)
Supplement: Table S13. TRIPOD checklist for the four-gene Immunoscore in EBVaGC, related to STAR Methods [file mmc14.xlsx]

## Sheet: Sheet1
Section	Item	Checklist Item	Reported	Location in Manuscript
Title and Abstract
Title	1	Identify the study as developing and/or validating a multivariable prediction model, the target population, and the outcome to be predicted	Yes	Title: "Immune Hub Genes and a Proof-of-Concept Prognostic Signature in EBV-Associated Gastric Carcinoma"
Abstract	2	Provide a summary of objectives, study design, setting, participants, sample size, predictors, outcome, statistical analysis, results, and conclusions	Yes	Abstract
Introduction
Background and objectives	3a	Explain the medical context and rationale for developing or validating the multivariable prediction model	Yes	Introduction, paragraphs 1–4
	3b	Specify the objectives, including whether the study describes the development or validation of the model or both	Yes	Introduction, paragraph 5: objectives (1)–(4)
Methods
Source of data	4a	Describe the study design or source of data, separately for the development and validation datasets	Yes	STAR Methods: "Public datasets"; GSE51575 (discovery), TCGA-STAD (training, n=25), GSE62254 (external validation, n=18)
	4b	Specify the key study dates	Partial	IHC cohort: January 2017–December 2025; Public datasets: referenced original publications
Participants	5a	Specify key elements of the study setting, locations, and relevant dates	Yes	STAR Methods: "Human subjects" and "Public datasets"
	5b	Give eligibility criteria for participants	Yes	STAR Methods: EBV status classification per established TCGA criteria
	5c	Give details of treatments received, if relevant	NA	Not applicable (prognostic model)
Outcome	6a	Clearly define the outcome that is predicted by the prediction model, including how and when assessed	Yes	STAR Methods: "Quantification and Statistical Analysis" – Overall survival, time in months
	6b	Report any actions to blind assessment of the outcome to be predicted	NA	Retrospective study using recorded survival data
Predictors	7a	Clearly define all predictors used in developing the model, including how and when measured	Yes	Results: "Construction of the Immune Scoring Model" – GMPR, TIMD4, PTPRC, ITGB2; z-score standardized
	7b	Report any actions to blind assessment of predictors	NA	Gene expression from archived datasets
Sample size	8	Explain how the study size was arrived at	Yes	Acknowledged as proof-of-concept due to EBVaGC rarity; Training n=25, External validation n=18
Missing data	9	Describe how missing data were handled	Yes	STAR Methods: "complete-case framework"; No missing values
Statistical analysis	10a	Describe how predictors were handled in the analyses	Yes	STAR Methods: z-score standardization within training folds; LASSO penalty.factor for biological anchoring
	10b	Specify type of model, all model-building procedures, and method for internal validation	Yes	STAR Methods: "Internal Validation" – Cox regression; 5×5 nested CV; Bootstrap (B=1000)
	10c	For validation, describe how the predictions were calculated	Yes	STAR Methods: "External Validation" – Fixed TCGA-derived coefficients; within-cohort z-standardization
	10d	Specify all measures used to assess model performance	Yes	STAR Methods: C-index, time-dependent AUC, calibration slope/intercept, DCA
	10e	Describe any model updating arising from the validation	Yes	No updating performed; coefficients fixed from training cohort
Risk groups	11	Provide details on how risk groups were created	Yes	STAR Methods and Results: median split, tertiles, quartiles, surv_cutpoint (minprop=0.20)
Results
Participants	13a	Describe the flow of participants through the study	Partial	Training n=25 EBV+ from TCGA-STAD; External n=18 EBV+ from GSE62254; IHC n=40
	13b	Describe characteristics of validation dataset and differences from development dataset	Yes	Results: "External Validation"; event rates compared (22.2% vs 24.0%)
Participant characteristics	14a	Describe characteristics of participants and missing data	Yes	Table S1 (IHC cohort); TCGA/GEO cohorts in Methods
	14b	For validation, compare relevant characteristics with development dataset	Partial	Event rates compared; limited by small sample
Model development	15a	Report unadjusted association between each candidate predictor and outcome	Yes	Figure 5D–E (LASSO selection); Table S2 (coefficients)
	15b	Present the full prediction model (all regression coefficients)	Yes	Results: Immunoscore formula; Mendeley Data repository
Model performance	16	Report performance measures (with CIs) for the prediction model	Yes	Tables S3–S6: C-index 0.922 (95% CI: 0.755–1.000); AUC 0.975; Calibration slope 1.222
Model updating	17	If done, report the results from any model updating	NA	No updating performed
Discussion
Limitations	18	Discuss any limitations of the study	Yes	Discussion: Small sample, single-institution IHC, need for multi-center validation
Interpretation	19a	For validation, discuss results with reference to development data	Yes	Discussion: C-index 0.765 external; distributional shifts; cut-point non-transferable
	19b	Give overall interpretation considering objectives and limitations	Yes	Discussion: Proof-of-concept; hypothesis-generating
Implications	20	Discuss potential clinical use and implications for future research	Yes	Discussion: Risk-adapted surveillance, immunotherapy; international validation needed
Other Information
Supplementary information	21	Provide information about availability of supplementary resources	Yes	Mendeley Data (DOI: 10.17632/tb673mfw47.2); Tables S1–S12; Figures S1–S4
Funding	22	Give the source of funding and the role of the funders	Yes	Funding section
